# Supplementary material for: Development of an Online Adaptive Parameter Tuning vSLAM Algorithm for UAVs in GPS-Denied Environments
Source: Sensors (Basel). 2022 Oct 21;22(20):8067. doi: 10.3390/s22208067 (PMC9610021; doi:10.3390/s22208067)
Supplement: Supplementary file 1 [file sensors-22-08067-s001.zip]

Archive with 1 entries (1 files):
- sensors-1946269-Supplementary Vedio S1.mp4
